# Supplementary material for: Charitable giving: The role of framing and information
Source: PLoS One. 2023 Jul 11;18(7):e0288400. doi: 10.1371/journal.pone.0288400 (PMC10335672; doi:10.1371/journal.pone.0288400)
Supplement: S1 Data — (XLSX) [file pone.0288400.s002.xlsx]

## Sheet: Tabelle1
session	id	noinfogive	noinfotake	someinfogive	someinfotake	muchinfogive	muchinfotake	treatment	donation1	taking1	wealth_person	wealth_organization	actual_donation	difference	donation	knowledge_ifrc	gender	age	knowledge_rc
1	1	1	0	0	0	0	0	1	10	-1	0	10	10	0	10	1	2	22	4
1	2	1	0	0	0	0	0	1	0	-1	10	0	0	0	0	2	1	25	2
1	3	1	0	0	0	0	0	1	2	-1	8	2	2	0	2	1	2	30	1
2	4	1	0	0	0	0	0	1	0	-1	10	0	0	0	0	1	1	26	2
2	5	1	0	0	0	0	0	1	0	-1	10	0	0	0	0	1	1	18	5
2	6	1	0	0	0	0	0	1	0	-1	10	0	0	0	0	1	2	51	1
3	7	1	0	0	0	0	0	1	0	-1	10	0	0	0	0	1	2	28	4
3	8	1	0	0	0	0	0	1	2	-1	8	2	1	1	2	1	1	20	2
3	9	1	0	0	0	0	0	1	1	-1	9	1	1	0	1	1	2	19	3
4	10	1	0	0	0	0	0	1	0.5	-1	9.5	0.5	0.5	0	0.5	3	2	23	4
4	11	1	0	0	0	0	0	1	0	-1	10	0	0	0	0	2	1	20	5
4	12	1	0	0	0	0	0	1	0	-1	10	0	0	0	0	2	2	27	5
5	13	1	0	0	0	0	0	1	0.5	-1	9.5	0.5	0.5	0	0.5	1	1	23	3
5	14	1	0	0	0	0	0	1	0	-1	10	0	0	0	0	1	2	20	4
5	15	1	0	0	0	0	0	1	1.5	-1	8.5	1.5	1.5	0	1.5	1	1	23	2
6	16	1	0	0	0	0	0	1	0	-1	10	0	0	0	0	3	2	18	5
6	17	1	0	0	0	0	0	1	2	-1	8	2	1	1	2	1	1	20	5
7	18	1	0	0	0	0	0	1	0.5	-1	9.5	0.5	0.5	0	0.5	3	1	23	5
7	19	1	0	0	0	0	0	1	0	-1	10	0	0	0	0	2	2	27	5
7	20	1	0	0	0	0	0	1	0	-1	10	0	0	0	0	1	2	28	2
8	21	1	0	0	0	0	0	1	2	-1	8	2	2	0	2	1	1	28	2
8	22	1	0	0	0	0	0	1	1	-1	9	1	1	0	1	2	2	34	3
8	23	1	0	0	0	0	0	1	7	-1	3	7	7	0	7	4	2	21	5
9	24	1	0	0	0	0	0	1	1	-1	9	1	1	0	1	1	2	22	4
9	25	1	0	0	0	0	0	1	1	-1	9	1	1	0	1	2	2	31	6
9	26	1	0	0	0	0	0	1	0	-1	10	0	0	0	0	2	2	24	4
10	27	1	0	0	0	0	0	1	0.5	-1	9.5	0.5	0.5	0	0.5	1	1	25	2
10	28	1	0	0	0	0	0	1	1	-1	9	1	1	0	1	7	2	25	5
10	29	1	0	0	0	0	0	1	2.5	-1	7.5	2.5	2.5	0	2.5	2	1	26	3
1	30	0	1	0	0	0	0	2	-1	5	5	5	5	0	5	1	1	27	5
1	31	0	1	0	0	0	0	2	-1	0	0	10	10	0	10	2	2	29	3
1	32	0	1	0	0	0	0	2	-1	8	8	2	2	0	2	1	2	25	4
2	33	0	1	0	0	0	0	2	-1	5	5	5	5	0	5	2	1	28	4
2	34	0	1	0	0	0	0	2	-1	8	8	2	2	0	2	1	1	22	3
2	35	0	1	0	0	0	0	2	-1	0	0	10	10	0	10	1	1	24	2
3	36	0	1	0	0	0	0	2	-1	4.9	4.9	5.1	5.1	0	5.1	3	1	21	4
3	37	0	1	0	0	0	0	2	-1	1	1	9	9	0	9	2	1	23	5
4	38	0	1	0	0	0	0	2	-1	0	0	10	10	0	10	2	2	23	4
4	39	0	1	0	0	0	0	2	-1	3	3	7	7	0	7	5	2	25	6
5	40	0	1	0	0	0	0	2	-1	6	6	4	4	0	4	2	2	19	6
5	41	0	1	0	0	0	0	2	-1	2	2	8	8	0	8	1	1	23	1
6	42	0	1	0	0	0	0	2	-1	7	7	3	3	0	3	1	2	25	4
6	43	0	1	0	0	0	0	2	-1	2	2	8	2	6	8	1	2	25	2
6	44	0	1	0	0	0	0	2	-1	10	10	0	0	0	0	2	2	25	3
7	45	0	1	0	0	0	0	2	-1	5	5	5	5	0	5	1	1	25	3
7	46	0	1	0	0	0	0	2	-1	5	5	5	5	0	5	1	1	22	2
7	47	0	1	0	0	0	0	2	-1	7	7	3	3	0	3	1	2	28	3
8	48	0	1	0	0	0	0	2	-1	0	0	10	10	0	10	2	1	18	2
8	49	0	1	0	0	0	0	2	-1	5	5	5	5	0	5	3	1	19	4
8	50	0	1	0	0	0	0	2	-1	10	10	0	0	0	0	3	2	22	5
8	51	0	1	0	0	0	0	2	-1	0.1	0.1	9.9	10	-0.1	9.9	3	2	21	7
9	52	0	1	0	0	0	0	2	-1	10	10	0	0	0	0	1	2	22	3
9	53	0	1	0	0	0	0	2	-1	5	5	5	5	0	5	2	2	25	6
9	54	0	1	0	0	0	0	2	-1	4.5	4.5	5.5	5.5	0	5.5	1	1	21	6
9	55	0	1	0	0	0	0	2	-1	5	5	5	5	0	5	2	2	20	3
10	56	0	1	0	0	0	0	2	-1	5	5	5	5	0	5	1	2	20	4
10	57	0	1	0	0	0	0	2	-1	9	9	1	1	0	1	1	1	27	2
10	58	0	1	0	0	0	0	2	-1	5.1	5.1	4.9	4.9	0	4.9	1	1	26	3
10	59	0	1	0	0	0	0	2	-1	0	0	10	10	0	10	2	2	26	6
11	60	0	0	1	0	0	0	3	4.5	-1	5.5	4.5	4.5	0	4.5	3	1	20	5
11	61	0	0	0	1	0	0	4	-1	10	10	0	0	0	0	1	1	23	2
11	62	0	0	1	0	0	0	3	4.7	-1	5.3	4.7	4.7	0	4.7	4	1	21	5
11	63	0	0	0	1	0	0	4	-1	6	6	4	4	0	4	1	1	24	4
11	64	0	0	1	0	0	0	3	1	-1	9	1	1	0	1	2	2	27	5
11	65	0	0	0	1	0	0	4	-1	6	6	4	4	0	4	1	1	21	2
11	66	0	0	1	0	0	0	3	1	-1	9	1	1	0	1	3	2	26	5
11	67	0	0	0	1	0	0	4	-1	10	10	0	10	-10	10	1	2	30	2
11	68	0	0	1	0	0	0	3	1	-1	9	1	1	0	1	1	1	27	3
11	69	0	0	0	1	0	0	4	-1	5	5	5	5	0	5	2	2	23	4
11	70	0	0	1	0	0	0	3	0	-1	10	0	0	0	0	4	1	21	6
11	71	0	0	0	1	0	0	4	-1	0	0	10	10	0	10	1	2	28	1
11	72	0	0	1	0	0	0	3	1	-1	9	1	1	0	1	3	1	20	4
11	73	0	0	0	1	0	0	4	-1	6	6	4	4	0	4	1	1	22	5
11	74	0	0	1	0	0	0	3	0	-1	10	0	0	0	0	1	2	24	1
11	75	0	0	0	1	0	0	4	-1	10	10	0	0	0	0	3	2	19	5
11	76	0	0	1	0	0	0	3	0	-1	10	0	0	0	0	3	1	29	5
11	77	0	0	0	1	0	0	4	-1	2.5	2.5	7.5	7.5	0	7.5	1	1	33	2
11	78	0	0	1	0	0	0	3	1.5	-1	8.5	1.5	1.5	0	1.5	2	2	23	5
11	79	0	0	0	1	0	0	4	-1	5	5	5	5	0	5	3	1	18	5
11	80	0	0	1	0	0	0	3	2	-1	8	2	2	0	2	1	2	29	4
11	81	0	0	0	1	0	0	4	-1	0	0	10	10	0	10	5	2	19	5
12	82	0	0	1	0	0	0	3	0.9	-1	9.1	0.9	0.9	0	0.9	4	2	21	5
12	83	0	0	0	1	0	0	4	-1	9	9	1	1	0	1	2	1	24	5
12	84	0	0	1	0	0	0	3	1	-1	9	1	1	0	1	1	1	21	1
12	85	0	0	0	1	0	0	4	-1	10	10	0	0	0	0	1	2	35	3
12	86	0	0	1	0	0	0	3	1	-1	9	1	1	0	1	3	2	26	4
12	87	0	0	0	1	0	0	4	-1	2	2	8	8	0	8	4	2	25	4
12	88	0	0	1	0	0	0	3	2	-1	8	2	2	0	2	4	2	27	4
12	89	0	0	0	1	0	0	4	-1	10	10	0	9.9	-9.9	9.9	3	1	24	2
12	90	0	0	1	0	0	0	3	1	-1	9	1	1	0	1	1	1	22	5
12	91	0	0	0	1	0	0	4	-1	0	0	10	10	0	10	1	1	21	5
12	92	0	0	1	0	0	0	3	1.5	-1	8.5	1.5	1.5	0	1.5	4	2	26	2
12	93	0	0	0	1	0	0	4	-1	10	10	0	0	0	0	1	2	20	4
12	94	0	0	1	0	0	0	3	2	-1	8	2	2	0	2	3	1	20	6
12	95	0	0	0	1	0	0	4	-1	10	10	0	0	0	0	2	2	23	3
12	96	0	0	1	0	0	0	3	2	-1	8	2	2	0	2	5	2	23	2
12	97	0	0	0	1	0	0	4	-1	4	4	6	5	1	5	1	2	26	5
12	98	0	0	1	0	0	0	3	1	-1	9	1	1	0	1	1	1	22	3
12	99	0	0	0	1	0	0	4	-1	5	5	5	5	0	5	1	2	20	1
12	100	0	0	1	0	0	0	3	1	-1	9	1	1	0	1	2	1	20	3
12	101	0	0	0	1	0	0	4	-1	6	6	4	4	0	4	2	2	23	2
12	102	0	0	1	0	0	0	3	0.5	-1	9.5	0.5	0.5	0	0.5	1	1	26	1
12	103	0	0	0	1	0	0	4	-1	10	10	0	0	0	0	2	2	30	6
13	104	0	0	1	0	0	0	3	4	-1	6	4	4	0	4	1	1	18	3
13	105	0	0	0	1	0	0	4	-1	10	10	0	0	0	0	1	2	26	5
13	106	0	0	1	0	0	0	3	0	-1	10	0	0	0	0	1	1	23	2
13	107	0	0	0	1	0	0	4	-1	0	0	10	10	0	10	1	2	24	4
13	108	0	0	1	0	0	0	3	2	-1	8	2	2	0	2	4	1	23	6
13	109	0	0	0	1	0	0	4	-1	6	6	4	4	0	4	1	2	27	4
13	110	0	0	1	0	0	0	3	0	-1	10	0	0	0	0	1	2	20	2
13	111	0	0	0	1	0	0	4	-1	5	5	5	5	0	5	1	1	22	5
13	112	0	0	1	0	0	0	3	2	-1	8	2	2	0	2	1	2	25	5
13	113	0	0	0	1	0	0	4	-1	0	0	10	10	0	10	2	1	19	5
13	114	0	0	1	0	0	0	3	0.5	-1	9.5	0.5	0.5	0	0.5	2	2	20	3
13	115	0	0	0	1	0	0	4	-1	2	2	8	8	0	8	1	1	20	4
13	116	0	0	1	0	0	0	3	3	-1	7	3	3	0	3	1	1	27	5
13	117	0	0	0	1	0	0	4	-1	2.5	2.5	7.5	7.5	0	7.5	1	1	25	2
13	118	0	0	1	0	0	0	3	3	-1	7	3	3	0	3	2	2	27	5
13	119	0	0	0	1	0	0	4	-1	5	5	5	5	0	5	1	2	24	2
13	120	0	0	1	0	0	0	3	0	-1	10	0	0	0	0	4	2	23	2
13	121	0	0	0	1	0	0	4	-1	9.5	9.5	0.5	0.5	0	0.5	1	1	27	5
13	122	0	0	1	0	0	0	3	5.5	-1	4.5	5.5	5.5	0	5.5	3	1	20	3
13	123	0	0	0	1	0	0	4	-1	5	5	5	5	0	5	1	1	27	1
13	124	0	0	1	0	0	0	3	4.2	-1	5.8	4.2	4.2	0	4.2	2	2	20	3
13	125	0	0	0	1	0	0	4	-1	6	6	4	4	0	4	1	1	24	3
13	126	0	0	1	0	0	0	3	0	-1	10	0	0	0	0	1	1	23	4
13	127	0	0	0	1	0	0	4	-1	0	0	10	10	0	10	1	1	20	4
14	128	1	0	0	0	0	0	1	0	-1	10	0	0	0	0	1	1	27	3
14	129	0	1	0	0	0	0	2	-1	2	2	8	8	0	2	1	2	21	2
14	130	1	0	0	0	0	0	1	0	-1	10	0	0	0	0	2	2	20	3
14	131	0	1	0	0	0	0	2	-1	0	0	10	10	0	10	2	1	19	5
14	132	1	0	0	0	0	0	1	2	-1	8	2	2	0	2	1	2	19	6
14	133	0	1	0	0	0	0	2	-1	6	6	4	4	0	4	1	1	20	1
14	134	1	0	0	0	0	0	1	0.5	-1	9.5	0.5	0.5	0	0.5	1	2	24	2
14	135	0	1	0	0	0	0	2	-1	8	8	2	2	0	2	2	2	20	1
14	136	1	0	0	0	0	0	1	2	-1	8	2	2	0	2	1	1	18	2
14	137	0	1	0	0	0	0	2	-1	5	5	5	5	0	5	1	1	26	2
14	138	1	0	0	0	0	0	1	0	-1	10	0	0	0	0	1	2	27	3
14	139	0	1	0	0	0	0	2	-1	5	5	5	5	0	5	1	1	20	4
15	140	0	0	1	0	0	0	3	0	-1	10	0	0	0	0	1	2	22	2
15	141	0	0	0	1	0	0	4	-1	10	10	0	0	0	0	1	1	23	3
15	142	0	0	1	0	0	0	3	2.5	-1	7.5	2.5	2.5	0	2.5	1	1	23	3
15	143	0	0	0	1	0	0	4	-1	7	7	3	3	0	3	2	1	25	4
15	144	0	0	1	0	0	0	3	0	-1	10	0	0	0	0	2	1	18	4
15	145	0	0	0	1	0	0	4	-1	4	4	6	4	2	6	2	2	22	4
15	146	0	0	1	0	0	0	3	5	-1	5	5	5	0	5	1	2	20	4
15	147	0	0	0	1	0	0	4	-1	0	0	10	10	0	10	1	2	23	1
15	148	0	0	1	0	0	0	3	2	-1	8	2	2	0	2	2	1	20	5
15	149	0	0	0	1	0	0	4	-1	0	0	10	10	0	10	1	1	21	4
16	150	0	0	0	0	1	0	5	2	-1	8	2	2	0	2	3	2	22	3
16	151	0	0	0	0	0	1	6	-1	5	5	5	5	0	5	2	1	24	4
16	152	0	0	0	0	1	0	5	2	-1	8	2	2	0	2	1	1	22	2
16	153	0	0	0	0	0	1	6	-1	9	9	1	6	-5	6	5	2	27	5
16	154	0	0	0	0	1	0	5	1	-1	9	1	1	0	1	3	2	24	6
16	155	0	0	0	0	0	1	6	-1	0	0	10	10	0	10	2	2	24	4
16	156	0	0	0	0	1	0	5	2	-1	8	2	2	0	2	4	1	23	2
16	157	0	0	0	0	0	1	6	-1	6	6	4	4	0	4	2	2	21	2
16	158	0	0	0	0	1	0	5	0	-1	10	0	0	0	0	1	1	21	4
16	159	0	0	0	0	0	1	6	-1	4	4	6	6	0	6	2	1	21	6
16	160	0	0	0	0	1	0	5	3	-1	7	3	3	0	3	3	2	25	4
16	161	0	0	0	0	0	1	6	-1	0	0	10	10	0	10	2	2	22	3
16	162	0	0	0	0	1	0	5	10	-1	0	10	10	0	10	2	1	22	5
16	163	0	0	0	0	0	1	6	-1	8	8	2	2	0	2	1	2	22	3
16	164	0	0	0	0	1	0	5	10	-1	0	10	10	0	10	3	1	22	4
16	165	0	0	0	0	0	1	6	-1	10	10	0	0	0	0	1	2	25	1
16	166	0	0	0	0	1	0	5	1	-1	9	1	1	0	1	2	2	20	3
16	167	0	0	0	0	0	1	6	-1	10	10	0	0	0	0	5	1	29	5
16	168	0	0	0	0	1	0	5	5	-1	5	5	5	0	5	3	2	26	4
16	169	0	0	0	0	0	1	6	-1	3	3	7	7	0	7	1	1	26	4
17	170	0	0	0	0	1	0	5	3	-1	7	3	3	0	3	3	1	24	3
17	171	0	0	0	0	0	1	6	-1	0	0	10	10	0	10	1	1	22	2
17	172	0	0	0	0	1	0	5	5	-1	5	5	5	0	5	4	2	25	4
17	173	0	0	0	0	0	1	6	-1	3	3	7	7	0	7	2	2	21	4
17	174	0	0	0	0	1	0	5	0	-1	10	0	0	0	0	5	2	21	7
17	175	0	0	0	0	0	1	6	-1	2	2	8	8	0	8	2	1	20	5
17	176	0	0	0	0	1	0	5	1	-1	9	1	1	0	1	1	1	22	3
18	177	0	0	0	0	1	0	5	2	-1	8	2	1	1	2	1	2	23	4
18	178	0	0	0	0	0	1	6	-1	10	10	0	0	0	0	2	1	21	2
18	179	0	0	0	0	1	0	5	0	-1	10	0	0	0	0	1	1	21	5
18	180	0	0	0	0	0	1	6	-1	5	5	5	5	0	5	2	1	21	2
18	181	0	0	0	0	1	0	5	1	-1	9	1	1	0	1	2	1	22	5
18	182	0	0	0	0	0	1	6	-1	5	5	5	5	0	5	2	1	19	4
18	183	0	0	0	0	1	0	5	1	-1	9	1	1	0	1	2	1	20	5
18	184	0	0	0	0	0	1	6	-1	1	1	9	9	0	9	1	1	27	2
18	185	0	0	0	0	1	0	5	2	-1	8	2	2	0	2	1	1	22	2
18	186	0	0	0	0	0	1	6	-1	4.9	4.9	5.1	5.1	0	5.1	2	1	26	4
18	187	0	0	0	0	1	0	5	0	-1	10	0	0	0	0	1	1	26	3
18	188	0	0	0	0	0	1	6	-1	7	7	3	3	0	3	2	2	27	3
18	189	0	0	0	0	1	0	5	0	-1	10	0	0	0	0	3	1	27	5
18	190	0	0	0	0	0	1	6	-1	5	5	5	5	0	5	2	1	20	2
18	191	0	0	0	0	1	0	5	0	-1	10	0	0	0	0	1	1	35	2
18	192	0	0	0	0	0	1	6	-1	7	7	3	3	0	3	2	1	20	4
18	193	0	0	0	0	1	0	5	0	-1	10	0	0	0	0	4	2	21	6
18	194	0	0	0	0	0	1	6	-1	5	5	5	5	0	5	3	1	21	2
19	195	0	0	0	0	1	0	5	1	-1	9	1	1	0	1	2	1	20	4
19	196	0	0	0	0	0	1	6	-1	0	0	10	10	0	10	2	1	23	2
19	197	0	0	0	0	1	0	5	2	-1	8	2	2	0	2	2	1	23	3
19	198	0	0	0	0	0	1	6	-1	7	7	3	3	0	3	4	1	28	4
19	199	0	0	0	0	1	0	5	4	-1	6	4	4	0	4	1	1	21	1
19	200	0	0	0	0	0	1	6	-1	7	7	3	3	0	3	1	1	24	5
19	201	0	0	0	0	1	0	5	4	-1	6	4	4	0	4	1	2	26	3
19	202	0	0	0	0	0	1	6	-1	0	0	10	10	0	10	2	1	20	6
19	203	0	0	0	0	1	0	5	2	-1	8	2	2	0	2	2	1	24	2
19	204	0	0	0	0	0	1	6	-1	8	8	2	2	0	2	2	1	50	5
19	205	0	0	0	0	1	0	5	0	-1	10	0	0	0	0	1	1	27	2
19	206	0	0	0	0	0	1	6	-1	9	9	1	1	0	1	2	2	25	6
19	207	0	0	0	0	1	0	5	10	-1	0	10	10	0	10	4	1	25	5
19	208	0	0	0	0	0	1	6	-1	7	7	3	3	0	3	2	2	22	4
20	209	0	0	0	0	0	1	6	-1	5.1	5.1	4.9	5	-0.1	4.9	1	1	26	4
20	210	0	0	0	0	1	0	5	5	-1	5	5	5	0	5	1	1	21	2
20	211	0	0	0	0	0	1	6	-1	9	9	1	1	0	1	2	2	20	3
20	212	0	0	0	0	1	0	5	3	-1	7	3	3	0	3	2	2	27	4
20	213	0	0	0	0	0	1	6	-1	3.5	3.5	6.5	6.5	0	6.5	1	2	23	2
20	214	0	0	0	0	1	0	5	2	-1	8	2	2	0	2	5	1	22	5
20	215	0	0	0	0	0	1	6	-1	5.5	5.5	4.5	4.5	0	4.5	5	1	20	6
21	216	0	0	0	0	0	1	6	-1	5	5	5	5	0	5	1	1	21	4
21	217	0	0	0	0	1	0	5	3	-1	7	3	3	0	3	2	1	25	5
21	218	0	0	0	0	0	1	6	-1	5	5	5	5	0	5	4	1	26	5
21	219	0	0	0	0	1	0	5	1.5	-1	8.5	1.5	1.5	0	1.5	4	1	22	5
21	220	0	0	0	0	0	1	6	-1	5	5	5	5	0	5	2	2	20	4
21	221	0	0	0	0	1	0	5	1	-1	9	1	1	0	1	3	1	22	3
21	222	0	0	0	0	0	1	6	-1	7	7	3	3	0	3	3	1	28	6
21	223	0	0	0	0	1	0	5	0.5	-1	9.5	0.5	0.5	0	0.5	1	2	21	2
21	224	0	0	0	0	0	1	6	-1	2	2	8	2	6	2	1	1	26	1
21	225	0	0	0	0	1	0	5	0	-1	10	0	0	0	0	2	2	27	3
22	226	0	0	0	0	0	1	6	-1	5	5	5	0	5	5	3	1	27	2
22	227	0	0	0	0	1	0	5	0	-1	10	0	0	0	0	1	1	21	2
22	228	0	0	0	0	0	1	6	-1	9	9	1	1	0	1	1	1	25	2
22	229	0	0	0	0	1	0	5	2	-1	8	2	2	0	2	1	1	20	4
22	230	0	0	0	0	0	1	6	-1	7	7	3	3	0	3	2	2	21	4
22	231	0	0	0	0	1	0	5	2	-1	8	2	2	0	2	1	2	27	2
22	232	0	0	0	0	0	1	6	-1	6	6	4	4	0	4	4	2	24	3
22	233	0	0	0	0	1	0	5	5	-1	5	5	5	0	5	1	1	20	2
22	234	0	0	0	0	0	1	6	-1	2	2	8	8	0	8	2	1	19	2
22	235	0	0	0	0	1	0	5	7.5	-1	2.5	7.5	7.5	0	7.5	1	1	23	4
22	236	0	0	0	0	0	1	6	-1	6	6	4	4	0	4	2	2	27	4
22	237	0	0	0	0	1	0	5	0	-1	10	0	0	0	0	2	2	19	4
22	238	0	0	0	0	0	1	6	-1	8	8	2	2	0	2	1	2	24	4
22	239	0	0	0	0	1	0	5	4	-1	6	4	4	0	4	2	1	27	4
